# Supplementary material for: Stereological estimation of mean nuclear volume as a prognostic factor in canine subcutaneous mast cell tumors
Source: Vet Pathol. 2025 Feb 19;62(3):284–92. doi: 10.1177/03009858251315094 (PMC12014948; doi:10.1177/03009858251315094)
Supplement: sj-docx-1-vet-10.1177_03009858251315094 – Supplemental material for Stereological estimation of mean nuclear volume as a prognostic factor in canine subcutaneous mast cell tumors [file sj-docx-1-vet-10.1177_03009858251315094.xlsx]

## Sheet: Folha1
Supplemental Table S1. Animal raw data.
	Mean nuclear volume (μm³)ᵃ							Histological characterization				Margins (cm)		Signalment			Progression of Disease
Case	#1	#2	#3	#4	mean	SD	CV	Pattern	Mitotic count	MC Dichotomized (MC=0 and MC>0)	Multinucleated cells	Lateral	Deep	Age (years)	Sex	Breed	OCᵇ	LR	LNM	DVM	Survival Time (Months)
1	155	154	149	158	154	3.24037	0.0210414	circumscribed	0	MC=0	no	0.5	0.2	5	M	Bouvier Bernois	0	no	no	no	Alive
2	150	153	112	114	132.25	19.2922	0.145876	combined	0	MC=0	no	1.2	0.3	10	M	French Bulldog	0	no	no	no	Alive
3	130	165	113	114	130.5	21.0297	0.161147	infiltrative	0	MC=0	no	0	0	12	F	Chihuahua	0	no	no	no	Alive
4	151	189	139	151	157.5	18.8348	0.119586	infiltrative	0	MC=0	no	0.3	0.3	8	M	French Bulldog	0	no	no	no	Alive
5	148	143	148	121	140	11.158	0.0796997	combined	0	MC=0	no	1	1	6	M	Bull Terrier	0	no	no	no	Alive
6	143	185	211	166	176.25	24.9737	0.141695	infiltrative	0	MC=0	no	0	0	8	M	Mixed Breed	1	yes	no	yes	7
7	94	86	105	119	101	12.3895	0.122668	infiltrative	0	MC=0	no	0	0	11	M	Mixed Breed	1	yes	no	no	7
8	402	359	334	422	379.25	34.6509	0.091367	infiltrative	24	MC>0	no	0.8	0.3	12	M	Mixed Breed	1	no	no	no	6
9	162	173	181	180	174	7.58288	0.0435797	combined	0	MC=0	no	1	0.3	13	M	Labrador Retriever	1	yes	no	yes	3
10	102	94	78	102	94	9.79796	0.104234	circumscribed	0	MC=0	no	0.1	0.1	9	F	Mixed Breed	0	no	no	no	Alive
11	117	106	89	86	99.5	12.659	0.127226	circumscribed	0	MC=0	no	0.1	0.1	2	F	Shar-pei	0	no	no	no	Alive
12	191	217	209	183	200	13.6015	0.0680074	circumscribed	0	MC=0	no	0.1	0.3	9	M	Bouvier Bernois	0	no	no	no	Alive
13	110	143	96	106	113.75	17.6405	0.155081	infiltrative	0	MC=0	no	0	0	6	M	Shar-pei	0	no	no	no	Alive
14	141	135	152	129	139.25	8.49632	0.0610149	infiltrative	0	MC=0	no	0	0	9	F	Labrador Retriever	0	no	no	no	Alive
15	134	144	110	143	132.75	13.6999	0.103201	combined	0	MC=0	no	1	0.3	4	M	Mixed Breed	0	no	no	no	Alive
16	203	160	151	189	175.75	21.0876	0.119986	infiltrative	0	MC=0	no	1	1.5	10	F	Labrador Retriever	1	no	yes	no	8
17	338	337	405	374	363.5	28.2179	0.0776283	infiltrative	6	MC>0	no	0	0	12	M	Poodle	1	yes	no	no	11
18	122	96	97	96	102.75	11.1215	0.108238	circumscribed	0	MC=0	no	1	0.1	7	F	Mixed Breed	0	no	no	no	Alive
19	96	81	110	98	96.25	10.3047	0.107062	combined	0	MC=0	no	0.3	0.2	9	M	Serra Aires Dog	0	no	no	no	Alive
20	119	118	118	127	120.5	3.77492	0.0313271	circumscribed	0	MC=0	no	0.1	0.1	12	F	Mixed Breed	0	no	no	no	Alive
21	126	95	122	132	118.75	14.1664	0.119296	combined	0	MC=0	no	0	0	8	F	German Sheperd	0	no	no	no	Alive
22	203	204	160	204	192.75	18.9126	0.09812	circumscribed	2	MC>0	yes	0.2	0.2	10	M	Mixed Breed	0	no	no	no	Alive
23	93	104	111	122	107.5	10.5475	0.0981164	infiltrative	0	MC=0	no	0.3	0.5	6	F	Labrador Retriever	0	no	no	no	Alive
24	93	95	123	140	112.75	19.7025	0.174745	circumscribed	0	MC=0	no	0.5	1	4	M	Mixed Breed	0	no	no	no	Alive
25	141	121	126	131	129.75	7.3951	0.056995	combined	0	MC=0	no	0.5	0.1	5	F	Boxer	0	no	no	no	Alive
26	90	80	111	115	99	14.5086	0.146552	infiltrative	0	MC=0	no	0.2	1	5	M	Doberman	0	no	no	no	Alive
27	150	90	183	161	146	34.4456	0.235929	infiltrative	0	MC=0	no	0	0.1	10	F	Mixed Breed	1	yes	yes	no	1
28	271	202	302	265	260	36.3112	0.139658	infiltrative	2	MC>0	yes	0.1	0.1	9	F	Mixed Breed	1	no	yes	no	4
29	197	218	236	225	219	14.2302	0.0649783	infiltrative	12	MC>0	no	0.2	0.2	20	F	Labrador Retriever	1	no	yes	no	2
30	192	230	232	184	209.5	21.6968	0.103565	circumscribed	0	MC=0	yes	1	0.3	9	M	Labrador Retriever	1	yes	yes	no	9
